# Supplementary material for: Exploring the Accessory Genome of Multidrug-Resistant Rhodococcus equi Clone 2287
Source: Antibiotics (Basel). 2023 Nov 17;12(11):1631. doi: 10.3390/antibiotics12111631 (PMC10669575; doi:10.3390/antibiotics12111631)
Supplement: Supplementary file 1 [file antibiotics-12-01631-s001.zip]

Archive with 1 entries (1 files):
- antibiotics-2724057-supplementary.pdf
